# Supplementary material for: Mitochondrial Uncoupling Protein 1 Overexpression Increases Yield in Nicotiana tabacum under Drought Stress by Improving Source and Sink Metabolism
Source: Front Plant Sci. 2017 Nov 1;8:1836. doi: 10.3389/fpls.2017.01836 (PMC5672497; doi:10.3389/fpls.2017.01836)
Supplement: Supplementary file 3 [file SupplementaryTables.XLSX]

## Sheet: Supplementary Table 1
Supplementary Table 1. Primers designed for mRNA and mtDNA quantification
TAIR ID	Gene Alias	Tobacco Sequence ID	Primers (5' - 3')
AT2G16910	Aborted Microspores (AMS)	XM_009787837.1	FW: aaactgcagcaaatggagcc
			RV: caaatccacctgccttgtgc
ATMG00160	cytochrome c oxidase subunit 2 (COXII)	NC_006581.1	FW: tggaacgtgggaattcgagg
			RV: gatccagccataggcctgac
AT2G31210	transcription factor bHLH91 (bHLH91)	XM_016619731.1	FW: tgttcaacagcttcccttgttt
			RV: tgtacttttcctgcagacccaa
AT5G22260	Male Sterile 1 (MS1)	XM_009777129.1	FW: catgctggagctcaaatcgc
			RV: tcaacgcgtttaggtgacca
ATMG00520	Maturase (mtDNA)	NC_006581.1	FW: acttctgtcggatcctccct
			RV: ccttactccgtcccacacag
AT1G69960	serine/threonine protein phosphatase 2A (PP2A)	XM_016653051.1	FW: atcggtcggcgtgagaattt
			RV: tgcgatttgccgatctccat
AT1G79010	NADH dehydrogenase (NADH-D)	NM_001325229.1	FW: cgttttcgtggagaacagcc
			RV: gcttgagcagggcaaatagc
AT3G54110	Mitochondrial Uncoupling Protein 1 (AtUCP1)	-	FW: gtacccggggatcctctaga
			RV: ttgaccctcgaacaggcaaa
AT4G21330	transcription factor DYSFUNCTIONAL TAPETUM 1 (DYT1)	XM_009770990.1	FW: atggaatccctcaacactcc
			RV: tttcgacgcctgtttctctc
AT3G28470	DEFECTIVE IN MERISTEM DEVELOPMENT 1 (TDF1)	XM_009766248.1	FW: gaaggcctccttgttgtga
			RV: acgtccagttgccaattcca
AT3G13890	myb domain protein 26 (MYB26)	XM_009797589.1	FW: acccactcaactccactcct
			RV: aagggaaggtaccactggatt

## Sheet: Supplementary Table 2
Supplementary Table 2. Slopes and intercepts of the physiological parameters correlations
Colunas1	WT	P07	P30	P49
A x gs
Slope	2,303 ± 0,1294	1,688 ± 0,1071 **	2,099 ± 0,1349 *	1,530 ± 0,1004 **
Intercept	0,3573 ± 0,1299	1,068 ± 0,2030 **	0,8182 ± 0,2558 *	1,006 ± 0,1903 **
A x RD
Slope	19,97 ± 1,905	25,89 ± 3,805	31,55 ± 4,935 **	22,28 ± 3,807
Intercept	-15,35 ± 1,674	-20,63 ± 3,571	-25,56 ± 4,631 **	-17,54 ± 3,573
A x RL
Slope	9,956 ± 1,506	19,45 ± 1,983 **	23,78 ± 2,647 ***	17,00 ± 2,071 *
Intercept	-5,194 ± 1,125	-13,10 ± 1,713 **	-16,44 ± 2,287 **	-11,29 ± 1,789 *
gs x RD
Slope	8,190 ± 1,011	13,00 ± 2,178 *	13,96 ± 2,547 *	15,70 ± 2,548 **
Intercept	-6,401 ± 0,8884	-10,79 ± 2,044 *	-11,57 ± 2,390 *	-13,06 ± 2,391 **
gs x RL
Slope	4,000 ± 0,7347	9,921 ± 1,169 **	10,70 ± 1,418 ***	12,06 ± 1,311 ***
Intercept	-2,172 ± 0,5492	-7,143 ± 1,010 **	-7,693 ± 1,225 **	-8,713 ± 1,133 ***
EP x RL
Slope	-0,4709 ± 0,17663	-0,2473 ± 0,08292	-0,2822 ± 0,11441	-0,2665 ± 0,1068
Intercept	0,8715 ± 0,11981	0,6632 ± 0,09300	0,6712 ± 0,1158	0,6533 ± 0,12231

## Sheet: Supplementary Table 3
Supplementary Table 3. Impact of drought stress on maximal velocity of Rubisco carboxylation (Vcmax) in WT and transgenic lines.
Treatment Lines	WT	P07	P30	P49
Control	0,0602 ± 0,0044	0.067 ± 0,0051	0,07103 ± 0,0045	0,07199 ± 0,0055
Drought	0,03251 ± 0,00191	0,04232 ± 0,00203 **	0,04378 ± 0,00326 **	0,0451 ± 0,00384 ***
Recovery	0,05514 ± 0,00696	0,06420 ± 0,00438	0,6593 ± 0,00434	0,06761 ± 0,0081

## Sheet: Supplementary Table 4
Supplementary Table 4. Pearson correlation coefficients of primary metabolites and physiological parameters used in Figure 10C
Colunas1	1 - qP	Alanine	A N	Arginine	Betaine	Choline	Citrate	Fumarate	Fv/Fm	Glucose	Glycine	gs	Malate	Myo-inositol	NPQ	Ornithine	Proline	Pyruvate	RD	RL	Succinate	Sucrose	Valine	YII
1 - qP	1	0.84236	-0.82063	0.68172	0.70712	0.46779	0.77154	-0.14205	-0.82847	0.88015	0.75833	-0.78972	0.49542	0.58697	0.80847	0.67669	0.6788	0.78684	-0.84995	-0.93082	-0.41904	0.89059	0.7301	-0.78005
Alanine	0.84236	1	-0.83808	0.88968	0.88704	0.68085	0.91023	-0.040749	-0.92063	0.9316	0.92089	-0.81249	0.74996	0.79901	0.81715	0.88994	0.87104	0.88067	-0.87181	-0.89759	-0.52789	0.95937	0.89482	-0.87935
A N	-0.82063	-0.83808	1	-0.80531	-0.81956	-0.7016	-0.77852	0.03608	0.90758	-0.92066	-0.84207	0.95766	-0.73355	-0.6729	-0.84401	-0.85339	-0.92095	-0.96283	0.95672	0.9368	0.63543	-0.8649	-0.92993	0.90957
Arginine	0.68172	0.88968	-0.80531	1	0.9657	0.91289	0.95766	0.28423	-0.83096	0.86987	0.92132	-0.81449	0.91372	0.96074	0.90151	0.97873	0.90909	0.8246	-0.79681	-0.81292	-0.76247	0.87723	0.84637	-0.77216
Betaine	0.70712	0.88704	-0.81956	0.9657	1	0.92316	0.96905	0.28437	-0.8395	0.86941	0.96967	-0.80649	0.93031	0.94927	0.88872	0.94741	0.91298	0.80932	-0.78905	-0.81783	-0.73922	0.91431	0.85779	-0.78189
Choline	0.46779	0.68085	-0.7016	0.91289	0.92316	1	0.85981	0.55022	-0.66395	0.70813	0.84962	-0.72682	0.96352	0.93377	0.79676	0.88639	0.84171	0.65966	-0.62036	-0.62567	-0.79032	0.73424	0.73639	-0.61068
Citrate	0.77154	0.91023	-0.77852	0.95766	0.96905	0.85981	1	0.28839	-0.86107	0.85564	0.93096	-0.76793	0.88175	0.93579	0.9097	0.91154	0.8555	0.78074	-0.78305	-0.83446	-0.74557	0.91638	0.82804	-0.78636
Fumarate	-0.14205	-0.040749	0.03608	0.28423	0.28437	0.55022	0.28839	1	0.04339	-0.021562	0.15488	0.01666	0.46114	0.44465	0.14514	0.2037	0.097251	-0.17249	0.19236	0.15422	-0.42119	0.036443	-0.010873	0.12333
Fv/Fm	-0.82847	-0.92063	0.90758	-0.83096	-0.8395	-0.66395	-0.86107	0.04339	1	-0.87253	-0.84621	0.86998	-0.74976	-0.69673	-0.85591	-0.82359	-0.90415	-0.93908	0.94501	0.922	0.66537	-0.87779	-0.96293	0.98795
Glucose	0.88015	0.9316	-0.92066	0.86987	0.86941	0.70813	0.85564	-0.021562	-0.87253	1	0.91475	-0.90936	0.71718	0.79399	0.84804	0.91363	0.89741	0.90313	-0.90843	-0.94142	-0.53667	0.95224	0.85986	-0.83863
Glycine	0.75833	0.92089	-0.84207	0.92132	0.96967	0.84962	0.93096	0.15488	-0.84621	0.91475	1	-0.84712	0.88904	0.89635	0.8221	0.92893	0.92311	0.83691	-0.82452	-0.85152	-0.57915	0.9641	0.87541	-0.8052
gs	-0.78972	-0.81249	0.95766	-0.81449	-0.80649	-0.72682	-0.76793	0.01666	0.86998	-0.90936	-0.84712	1	-0.7616	-0.69165	-0.83857	-0.85361	-0.93027	-0.94566	0.95306	0.93121	0.59496	-0.85971	-0.91115	0.87897
Malate	0.49542	0.74996	-0.73355	0.91372	0.93031	0.96352	0.88175	0.46114	-0.74976	0.71718	0.88904	-0.7616	1	0.90307	0.76652	0.88554	0.88925	0.72559	-0.68494	-0.66482	-0.74235	0.77958	0.82826	-0.71541
Myo-inositol	0.58697	0.79901	-0.6729	0.96074	0.94927	0.93377	0.93579	0.44465	-0.69673	0.79399	0.89635	-0.69165	0.90307	1	0.82831	0.93233	0.8226	0.66517	-0.64337	-0.68776	-0.72397	0.81903	0.7057	-0.61534
NPQ	0.80847	0.81715	-0.84401	0.90151	0.88872	0.79676	0.9097	0.14514	-0.85591	0.84804	0.8221	-0.83857	0.76652	0.82831	1	0.86517	0.8352	0.84009	-0.86083	-0.90143	-0.83523	0.83506	0.80824	-0.79784
Ornithine	0.67669	0.88994	-0.85339	0.97873	0.94741	0.88639	0.91154	0.2037	-0.82359	0.91363	0.92893	-0.85361	0.88554	0.93233	0.86517	1	0.94215	0.86361	-0.82699	-0.83027	-0.71412	0.87937	0.85896	-0.78141
Proline	0.6788	0.87104	-0.92095	0.90909	0.91298	0.84171	0.8555	0.097251	-0.90415	0.89741	0.92311	-0.93027	0.88925	0.8226	0.8352	0.94215	1	0.93759	-0.91	-0.86663	-0.6951	0.86754	0.95548	-0.90291
Pyruvate	0.78684	0.88067	-0.96283	0.8246	0.80932	0.65966	0.78074	-0.17249	-0.93908	0.90313	0.83691	-0.94566	0.72559	0.66517	0.84009	0.86361	0.93759	1	-0.98661	-0.944	-0.61739	0.85489	0.95942	-0.95167
RD	-0.84995	-0.87181	0.95672	-0.79681	-0.78905	-0.62036	-0.78305	0.19236	0.94501	-0.90843	-0.82452	0.95306	-0.68494	-0.64337	-0.86083	-0.82699	-0.91	-0.98661	1	0.97481	0.60345	-0.8649	-0.93459	0.95235
RL	-0.93082	-0.89759	0.9368	-0.81292	-0.81783	-0.62567	-0.83446	0.15422	0.922	-0.94142	-0.85152	0.93121	-0.66482	-0.68776	-0.90143	-0.83027	-0.86663	-0.944	0.97481	1	0.59177	-0.91763	-0.88393	0.90204
Succinate	-0.41904	-0.52789	0.63543	-0.76247	-0.73922	-0.79032	-0.74557	-0.42119	0.66537	-0.53667	-0.57915	0.59496	-0.74235	-0.72397	-0.83523	-0.71412	-0.6951	-0.61739	0.60345	0.59177	1	-0.50073	-0.64304	0.61741
Sucrose	0.89059	0.95937	-0.8649	0.87723	0.91431	0.73424	0.91638	0.036443	-0.87779	0.95224	0.9641	-0.85971	0.77958	0.81903	0.83506	0.87937	0.86754	0.85489	-0.8649	-0.91763	-0.50073	1	0.86728	-0.83119
Valine	0.7301	0.89482	-0.92993	0.84637	0.85779	0.73639	0.82804	-0.010873	-0.96293	0.85986	0.87541	-0.91115	0.82826	0.7057	0.80824	0.85896	0.95548	0.95942	-0.93459	-0.88393	-0.64304	0.86728	1	-0.97187
YII	-0.78005	-0.87935	0.90957	-0.77216	-0.78189	-0.61068	-0.78636	0.12333	0.98795	-0.83863	-0.8052	0.87897	-0.71541	-0.61534	-0.79784	-0.78141	-0.90291	-0.95167	0.95235	0.90204	0.61741	-0.83119	-0.97187	1
